# Supplementary material for: Paradigm Shift in Treatment Strategies for Second-Degree Burns Using a Caprolactone Dressing (Suprathel®)? A 15-Year Pediatric Burn Center Experience in 2084 Patients
Source: Eur Burn J. 2021 Dec 23;3(1):1–9. doi: 10.3390/ebj3010001 (PMC11575379; doi:10.3390/ebj3010001)
Supplement: Supplementary file 1 [file ebj-03-00001-s001.zip]

Archive with 1 entries (1 files):
- ebj-1485320-supplementary.pdf
